# Supplementary material for: A method for screening salt stress tolerance in Indian mustard (Brassica juncea) (L.) Czern & Coss at seedling stage
Source: Sci Rep. 2024 Jun 3;14:12705. doi: 10.1038/s41598-024-63693-6 (PMC11148084; doi:10.1038/s41598-024-63693-6)
Supplement: Supplementary file 1 — Supplementary Information. [file 41598_2024_63693_MOESM1_ESM.zip]

Archive with 6 entries (6 files):
- Supplementary files/Supplementary Table S1.xlsx
- Supplementary files/Supplementary Table S2.xlsx
- Supplementary files/Supplementary Table S3.xlsx
- Supplementary files/Supplementary Table S4.xlsx
- Supplementary files/Supplementary Table S5.xlsx
- Supplementary files/Supplementary Table S6.xlsx
