# Supplementary material for: A method for screening salt stress tolerance in Indian mustard (Brassica juncea) (L.) Czern & Coss at seedling stage
Source: Sci Rep. 2024 Jun 3;14:12705. doi: 10.1038/s41598-024-63693-6 (PMC11148084; doi:10.1038/s41598-024-63693-6)
Supplement: Supplementary file 1 — Supplementary Information. [file 41598_2024_63693_MOESM1_ESM.zip › Supplementary files/Supplementary Table S1.xlsx]

## Sheet: Sheet1
Table S1. Salt Injury index of 15 Brassica juncea genotypes
Genotypes	Salt injury index (in NaCl mM/L)
	Germination rate				Root length				Shoot length				Seedling length				Seedling fresh weight				Seedling dry weight
	75	150	225	300	75	150	225	300	75	150	225	300	75	150	225	300	75	150	225	300	75	150	225	300
RGN 229	0.12	0	0.25	0.95	0.227678	0.159969	0.66638	0.999218	0.108307	0.395611	0.615047	1	0.221231	0.305269	0.616015	0.999478	0.241572	0.428943	0.710732	0.992358	0.216524	0.356125	0.454416	0.972934
RCC 4	0.05	0.1	0.2	0.9	0.159496	0.385756	0.549612	0.993702	0.104201	0.419241	0.594038	1	0.136441	0.399718	0.584746	0.996328	0.176891	0.398351	0.677987	0.978782	0.170569	0.180602	0.382943	0.886288
PBR 91	0.1	0	0.15	0.75	0.422542	0.451142	0.648858	0.994042	0.365055	0.39298	0.699376	0.985959	0.200182	0.428519	0.529612	0.990898	0.26455	0.35265	0.749574	0.927377	0.186335	0.180124	0.529503	0.768634
PUSA AGARANI	0.15	0.2	0.2	0.9	0.105556	0.529551	0.428487	0.995863	0.222446	0.268345	0.615108	0.999281	0.317294	0.347047	0.677352	0.997404	0.0746545	0.184642	0.450634	0.971435	0.0821918	0.14726	0.101027	0.92637
PUSA MUSTARD 28	0.05	0	0.15	1	0.286652	0.127964	0.527666	1	0.329027	0.440729	0.61079	1	0.267684	0.49925	0.669195	1	0.0646857	0.247233	0.60021	1	0.323322	0.0194346	0.128975	1
PUSA MUSTARD 27	0	0	0	0.85	0.318659	0.300404	0.665105	0.986672	0.0868013	0.26936	0.655724	0.968013	0.246725	0.425491	0.597216	0.980622	-0.206868	-0.0383864	0.258934	0.937046	0.277778	-0.0306513	-0.01341	0.787356
PUSA JAGANNATH	0.05	0	0.15	0.35	0.128929	0.432933	0.82993	0.983984	0.0907692	0.323077	0.843077	0.956154	0.25476	0.329048	0.595694	0.973014	0.150085	0.23142	0.713527	0.887272	-0.328042	-0.0502646	0.161376	0.322751
VAIBHAV	0.15	0	0.2	1	0.183686	0.287915	0.743102	1	0.125996	0.392979	0.806452	1	0.198355	0.324342	0.695724	1	0.0856981	0.1491	0.531863	1	-0.199405	-0.35119	0.190476	1
CBS 121	0.05	0.3	0.15	0.85	0.288506	0.703544	0.641571	0.996648	0.114395	0.302707	0.751115	0.996815	0.330622	0.46567	0.507596	0.996711	0.0777577	0.392405	0.75859	0.970565	0.133598	0.240741	0.358466	0.849206
DURGAMANI	0.05	0.05	0.05	0.9	0.0529987	0.776662	0.802384	0.996863	0.129664	0.492537	0.617537	0.992537	0.131658	0.562416	0.728057	0.995124	-0.0767994	0.310846	0.457024	0.974709	-0.0406977	-0.277132	-0.112403	0.864341
RH701	0	0.05	0	0.9	0.300696	0.559904	0.660748	0.996954	0.281447	0.483176	0.636792	0.994497	0.193838	0.416246	0.780952	0.996078	0.31398	0.556457	0.638666	0.976229	0.376404	0.398876	0.244382	0.890449
URVASHI	0.05	0.1	0.1	0.8	0.4225	0.3775	0.72	0.9905	0.389431	0.321951	0.804878	0.993496	0.109907	0.556347	0.876161	0.991641	0.0123134	0.149377	0.330537	0.930814	-0.60559	-0.555901	-0.397516	0.639752
PUSA BOLD	0.05	0	0.05	0.9	0.327206	0.119433	0.540126	0.997374	0.366287	0.223044	0.65064	0.996444	0.243807	0.463444	0.902115	0.996979	0.168827	0.326683	0.598738	0.978399	0.287197	0.278547	0.373702	0.923875
NRCHB101	0	0	0	0.7	0.114525	0.11419	0.589944	0.981006	0.313015	0.283196	0.74547	0.992586	0.173502	0.565912	0.771971	0.985686	0.0152952	0.243576	0.628327	0.916182	0.0206422	-0.25	-0.00458716	0.552752
KRANTI	0	0	0	0.75	0.348921	0.248381	0.703058	0.985612	0.395833	0.353274	0.769345	0.994048	0.366592	0.350224	0.790359	0.988789	-0.0927113	0.377061	0.523881	0.928749	-0.161972	-0.300469	-0.110329	0.638498
