# Supplementary material for: A method for screening salt stress tolerance in Indian mustard (Brassica juncea) (L.) Czern & Coss at seedling stage
Source: Sci Rep. 2024 Jun 3;14:12705. doi: 10.1038/s41598-024-63693-6 (PMC11148084; doi:10.1038/s41598-024-63693-6)
Supplement: Supplementary file 1 — Supplementary Information. [file 41598_2024_63693_MOESM1_ESM.zip › Supplementary files/Supplementary Table S2.xlsx]

## Sheet: Sheet1
Table S2. Effect of NaCl treatment on 59 Brassica juncea genotypes
		GR		RL		SHL		SL		SFW		SDW
		NaCl levels (mM/L)
S.No.	Genotype name	0	225	0	225	0	225	0	225	0	225	0	225
1	ROHINI	100	42.5	3.12	0.9	3.39	1.4925	2.3925	6.51	45.09	29.995	3.79	2.1275
2	PUSA MAHAK	80	42.5	2.26	0.2125	2.33	0.5425	0.755	4.59	14.86	7.545	0.37	0.6925
3	RH701	100	82.5	4.55	1.025	7.18	2.17	3.195	11.73	53.99	23.385	1.13	1.1575
4	PUSA BOLD	100	57.5	5.16	0.525	5.78	0.935	1.46	10.94	55.55	13.815	1.89	0.885
5	URVASHI	100	65	1.61	0.726667	2.42	1.0975	1.8225	4.03	40	17.7525	2.06	1.0625
6	GUJRAT MUSTARD 3	100	82.5	6.34	0.8625	6.7	1.5	2.3625	13.04	49.41	22.91	1.09	1.045
7	NRC HB 101	100	67.5	4.35	0.4325	5.01	0.9525	1.385	9.36	51.79	11.955	1.52	1.275
8	DRMR 1331	100	70	3.68	0.73	5	1.965	2.695	8.68	59.03	21.135	1.58	1.2575
9	BHAGIRATH	100	65	7.06	0.425	5.35	0.9525	1.3775	12.41	41.97	11.1825	1.15	0.7775
10	KRANTI	100	85	5.13	0.885	5.72	1.3625	2.2475	10.85	58.02	24.0825	1.79	1.0775
11	TM4	100	90	5.4	1.2575	5.29	2.04	3.2975	10.69	39.79	25.8625	1.18	1.07
12	VAIBHAV	100	75	8.39	1.335	5.4	1.515	2.85	13.79	58.11	19.415	1.68	0.8875
13	PUSA BAHAR	100	45	5.36	0.9775	3.63	1.0675	2.045	8.99	70.82	13.785	1.87	0.815
14	RH749	100	82.5	6.34	3.33	5.33	2.47	5.8	11.67	82.74	37.1375	1.89	3.2175
15	DURGAMANI	100	32.5	5.81	0.53	5.85	0.795	1.325	11.66	71.83	13.51	1.63	0.735
16	PUSA JAI KISAN	100	12.5	8.36	0.1975	5.48	0.2075	0.405	13.84	49.56	3.17	1.46	0.3325
17	TM 22	90	62.5	6.89	0.6	7.39	1.065	1.665	14.28	49.76	12.345	1.45	0.595
18	RH 119	90	57.5	3.47	2.195	2.98	1.1975	3.3925	6.45	40.13	18.6675	2.41	1.3125
19	PUSA JAGANNATH	90	92.5	8.2	0.9825	7.94	1.1125	2.095	16.14	50.51	17.32	1.21	1.3225
20	MANAK JP	100	80	6.52	1.015	5.2	1.675	2.69	11.72	53.99	24.8	1.43	1.4275
21	DMH 1	100	77.5	3.49	1.1025	5.18	1.7275	2.83	8.67	52.65	22.7025	1.91	1.7275
22	VARDHAN	100	77.5	4.73	0.9025	4.65	2.2775	3.18	9.38	67.64	24.8925	2.05	1.0925
23	RB 50	100	65	4.14	0.7325	5.99	2.405	3.1375	10.13	43.81	13.7925	1.89	1.285
24	GUJRAT MUSTARD 1	90	80	3.23	1.3675	4.33	2.6225	3.99	7.56	38.51	20.8125	2.18	1.3125
25	CBS 121	100	85	7.29	1.38	8.52	3.72	5.1	15.81	90.21	38.2575	2.93	2.7775
26	PUSA MUSTARD 24	100	42.5	9.34	0.325	6.08	1.775	2.1	15.42	59.74	9.55	1.12	0.8
27	PUSA MUSTARD 27	100	85	12.44	0.535	6.97	2.7625	3.2975	19.41	66.24	14.5275	1.38	1.1775
28	NRC DR2	90	75	5.03	0.5425	7.16	2.6075	3.15	12.19	82.69	16.965	2.41	2.14
29	RCC 4	90	50	8.08	0.5175	7.2	0.8625	1.38	15.28	57.85	12.49	2.16	1.41
30	RGN 71	70	5	1.52	0.0225	1.84	0.055	0.0775	3.36	30.81	1.2475	2.51	0.2775
31	RGN 229	100	12.5	4.62	0.1	5.49	0.1575	0.2575	10.11	52.23	2.8525	1.51	0.465
32	PUSA MUSTARD 28	100	12.5	10.94	0.0975	5.49	0.19	0.2875	16.43	46.55	3.5575	1.58	0.34
33	PUSA AGARANI	90	12.5	4.8	0.0875	6.01	0.125	0.2125	10.81	63.07	3.0625	2.31	0.265
34	PUSA MUSTARD 21	100	7.5	7.31	0.075	5.99	0.1325	0.2075	13.3	67.65	1.8	1.89	0.3025
35	PUSA TARAK	100	30	3.75	0.28	6.97	0.43	0.71	10.72	73.23	7.9275	2.19	1.26
36	PUSA MUSTARD 26	90	10	4.62	0.115	5.89	0.185	0.3	10.51	58.66	2.385	1.2	0.213333
37	PUSA MUSTARD 22	90	72.5	7.11	0.4575	6.22	0.8875	1.345	13.33	70.91	15.4225	2.16	1.48
38	VARUNA	90	0	6.06	0	4.01	0	0	10.07	34.31	0	1.39	0
39	PUSA SAG 1	90	42.5	2.42	0.0925	1.87	0.3175	0.41	4.29	17.18	2.5725	1.24	0.455
40	VASUNDHRA	80	0	0.86	0	2.09	0	0	2.95	24.07	0	1.71	0
41	GUJRAT MUSTARD 2	90	40	3.79	0.21	3.55	0.7125	0.9225	7.34	41.97	9.4625	1.58	0.85
42	NPJ 112	100	85	4.57	0.655	5.11	1.425	2.08	9.68	51.66	20.13	1.68	1.33
43	PBR 91	100	70	9.91	0.775	5.82	2.0625	2.8375	15.73	76.03	25.275	2.59	2.6425
44	LES 5	100	75	7.49	0.34	6.55	0.96	1.3	14.04	55.63	13.5725	1.72	1.32
45	PBR 97	100	85	7.72	0.875	5.64	1.6025	2.4775	13.46	65.53	23.33	1.69	2.2925
46	NRC DR 601	100	60	7.14	0.2675	5.74	0.69	0.9575	14.12	70.97	10.28	3.11	1.37
47	HEERA	100	67.5	6.52	0.35	6.98	0.7325	1.0825	12.54	51.35	7.3925	2.14	1.575
48	ARAVALI	90	37.5	2.45	0.1825	3.76	0.4425	0.625	6.21	57.57	5.985	1.63	0.9375
49	RAJATH	90	67.5	2.7	0.39	3.59	0.78	1.17	6.29	36.79	13.495	3.06	1.93
50	RGN 48	90	42.5	2.19	0.2275	4.12	0.4125	0.64	6.31	52.56	5.92	2.09	0.9075
51	MAYA	90	90	9.4	1.3825	5.65	1.545	2.9275	15.05	53.87	27.4775	2.91	2.73
52	PUSA VIJAY	100	80	6.84	1.8075	5.93	2.045	3.8525	12.77	65.99	33.095	3.07	3.1675
53	SITA	100	64.5	5.77	0.9875	4.94	1.8575	2.845	10.71	48.58	24.1975	2.58	2.9925
54	PBR 210	100	45	4.87	0.23	5.59	0.24	0.47	10.46	67.33	6.4925	3.26	1.225
55	CS 56	100	60	4.56	0.4675	6.38	1.025	1.4925	10.94	67.87	15.0825	2.03	2.085
56	RL 1359	100	55	9.34	0.255	6.16	0.5875	0.8425	15.5	40.97	10.5275	2.8	1.85
57	CS 60	90	37.5	3.78	0.22	4.54	0.505	0.725	8.32	63.09	7.5525	2.78	1.05
58	LAXMI	100	90	9.23	3.6175	5.28	2.555	6.1725	14.51	58.39	34.4775	3.19	2.9
59	GEETA	100	70	4.73	1.125	4.41	1.175	2.3	9.14	62.92	19.12	2.96	2.505
