# Supplementary material for: A method for screening salt stress tolerance in Indian mustard (Brassica juncea) (L.) Czern & Coss at seedling stage
Source: Sci Rep. 2024 Jun 3;14:12705. doi: 10.1038/s41598-024-63693-6 (PMC11148084; doi:10.1038/s41598-024-63693-6)
Supplement: Supplementary file 1 — Supplementary Information. [file 41598_2024_63693_MOESM1_ESM.zip › Supplementary files/Supplementary Table S3.xlsx]

## Sheet: Sheet1
Table S3. Salt tolerance index of 59 Brassica juncea genotypes
S.No.	Genotypes	NaCl conc. (225 mM/L)
		STI of Root length	STI of Shoot length	STI of seedling length	STI of seedling fresh weight	STI of seedling dry weight	STI of seedling germination rate
1	ROHINI	0.288462	0.440265	0.367512	0.665225	0.561346	0.425
2	PUSA MAHAK	0.0940265	0.232833	0.164488	0.507739	1.87162	0.53125
3	RH701	0.225275	0.302228	0.272379	0.433136	1.02434	0.825
4	PUSA BOLD	0.101744	0.161765	0.133455	0.248695	0.468254	0.575
5	URVASHI	0.451346	0.453512	0.452233	0.443813	0.515777	0.65
6	GUJRAT MUSTARD 3	0.136041	0.223881	0.181173	0.463671	0.958716	0.825
7	NRC HB 101	0.0994253	0.19012	0.14797	0.230836	0.838816	0.675
8	DRMR 1331	0.19837	0.393	0.310484	0.358038	0.795886	0.7
9	BHAGIRATH	0.0601983	0.178037	0.110999	0.26644	0.676087	0.65
10	KRANTI	0.172515	0.238199	0.207143	0.415072	0.601955	0.85
11	TM4	0.23287	0.385633	0.308466	0.649975	0.90678	0.9
12	VAIBHAV	0.159118	0.280556	0.206672	0.334108	0.528274	0.75
13	PUSA BAHAR	0.182369	0.294077	0.227475	0.194648	0.435829	0.45
14	RH749	0.525237	0.463415	0.497001	0.448846	1.70238	0.825
15	DURGAMANI	0.091222	0.135897	0.113636	0.188083	0.45092	0.325
16	PUSA JAI KISAN	0.0236244	0.037865	0.029263	0.0639629	0.22774	0.125
17	TM 22	0.0870827	0.144114	0.116597	0.248091	0.410345	0.694444
18	RH 119	0.632565	0.401846	0.525969	0.465176	0.544606	0.638889
19	PUSA JAGANNATH	0.119817	0.140113	0.129802	0.342902	1.09298	1.02778
20	MANAK JP	0.155675	0.322115	0.229522	0.459344	0.998252	0.8
21	DMH 1	0.315903	0.333494	0.326413	0.431197	0.90445	0.775
22	VARDHAN	0.190803	0.489785	0.339019	0.368014	0.532927	0.775
23	RB 50	0.176932	0.401503	0.309724	0.314825	0.679894	0.65
24	GUJRAT MUSTARD 1	0.423375	0.605658	0.527778	0.540444	0.602064	0.888889
25	CBS 121	0.1893	0.43662	0.322581	0.424094	0.947952	0.85
26	PUSA MUSTARD 24	0.0347966	0.291941	0.136187	0.159859	0.714286	0.425
27	PUSA MUSTARD 27	0.0430064	0.396341	0.169887	0.219316	0.853261	0.85
28	NRC DR2	0.107853	0.364176	0.258409	0.205164	0.887967	0.833333
29	RCC 4	0.064047	0.119792	0.0903141	0.215903	0.652778	0.555556
30	RGN 71	0.0148026	0.0298913	0.0230655	0.0404901	0.110558	0.0714286
31	RGN 229	0.021645	0.0286885	0.0254698	0.0546142	0.307947	0.125
32	PUSA MUSTARD 28	0.00891225	0.0346084	0.0174985	0.0764232	0.21519	0.125
33	PUSA AGARANI	0.0182292	0.0207987	0.0196577	0.0485572	0.114719	0.138889
34	PUSA MUSTARD 21	0.0102599	0.0221202	0.0156015	0.0266075	0.160053	0.075
35	PUSA TARAK	0.0746667	0.061693	0.0662313	0.108255	0.575342	0.3
36	PUSA MUSTARD 26	0.0248918	0.0314092	0.0285442	0.040658	0.177778	0.111111
37	PUSA MUSTARD 22	0.064346	0.142685	0.1009	0.217494	0.685185	0.805556
38	VARUNA	0	0	0	0	0	0
39	PUSA SAG 1	0.0382231	0.169786	0.0955711	0.149738	0.366935	0.472222
40	VASUNDHRA	0	0	0	0	0	0
41	GUJRAT MUSTARD 2	0.055409	0.200704	0.125681	0.225459	0.537975	0.444444
42	NPJ 112	0.143326	0.278865	0.214876	0.389663	0.791667	0.85
43	PBR 91	0.0782038	0.354381	0.180388	0.332435	1.02027	0.7
44	LES 5	0.0453939	0.146565	0.0925926	0.243978	0.767442	0.75
45	PBR 97	0.113342	0.284131	0.184064	0.35602	1.35651	0.85
46	NRC DR 601	0.037465	0.120209	0.0678116	0.14485	0.440514	0.6
47	HEERA	0.053681	0.104943	0.0863238	0.143963	0.735981	0.675
48	ARAVALI	0.0744898	0.117686	0.100644	0.10396	0.575153	0.416667
49	RAJATH	0.144444	0.21727	0.18601	0.366812	0.630719	0.75
50	RGN 48	0.103881	0.100121	0.101426	0.112633	0.434211	0.472222
51	MAYA	0.147074	0.273451	0.194518	0.510071	0.938144	1
52	PUSA VIJAY	0.264254	0.344857	0.301684	0.501515	1.03176	0.8
53	SITA	0.171144	0.376012	0.26564	0.498096	1.15988	0.645
54	PBR 210	0.0472279	0.0429338	0.0449331	0.096428	0.375767	0.45
55	CS 56	0.102522	0.160658	0.136426	0.222226	1.02709	0.6
56	RL 1359	0.0273019	0.0953734	0.0543548	0.256956	0.660714	0.55
57	CS 60	0.0582011	0.111233	0.0871394	0.11971	0.377698	0.416667
58	LAXMI	0.391928	0.483902	0.425396	0.590469	0.909091	0.9
59	GEETA	0.237844	0.26644	0.251641	0.303878	0.846284	0.7
