# Supplementary material for: A method for screening salt stress tolerance in Indian mustard (Brassica juncea) (L.) Czern & Coss at seedling stage
Source: Sci Rep. 2024 Jun 3;14:12705. doi: 10.1038/s41598-024-63693-6 (PMC11148084; doi:10.1038/s41598-024-63693-6)
Supplement: Supplementary file 1 — Supplementary Information. [file 41598_2024_63693_MOESM1_ESM.zip › Supplementary files/Supplementary Table S4.xlsx]

## Sheet: Sheet1
Table S4. Membership function values for salt tolerance evaluation of 59 Brassica juncea genotypes
S.No.	Genotypes	MFV of Germination rate	MFV of Root length	MFV of Shoot length	MFV of Seedling length	MFV of Seedling fresh weight	MFV of Seedling dry weight	Mean MFV
		NaCl levels (225 mM/L)
1	ROHINI	0.413514	0.456019	0.726921	0.696338	1	0.299925	0.598786
2	PUSA MAHAK	0.516892	0.148643	0.384429	0.311662	0.763259	1	0.520814
3	RH701	0.802703	0.356129	0.499008	0.516086	0.651112	0.547299	0.562056
4	PUSA BOLD	0.559459	0.160844	0.267089	0.252863	0.373851	0.250186	0.310715
5	URVASHI	0.632432	0.713517	0.748793	0.856863	0.667161	0.275577	0.649057
6	GUJARAT MUSTARD 3	0.802703	0.215063	0.369648	0.343276	0.697014	0.512238	0.48999
7	NRC HB 101	0.656757	0.157178	0.313906	0.280364	0.347004	0.448176	0.367231
8	DRMR 1331	0.681081	0.313596	0.648881	0.588285	0.538221	0.425239	0.53255
9	BHAGIRATH	0.632432	0.0951654	0.293957	0.210314	0.400527	0.361231	0.332271
10	KRANTI	0.827027	0.272722	0.39329	0.392481	0.623958	0.321622	0.47185
11	TM4	0.875676	0.368137	0.636718	0.584462	0.977075	0.484489	0.654426
12	VAIBHAV	0.72973	0.251544	0.463224	0.391588	0.502248	0.282255	0.436765
13	PUSA BAHAR	0.437838	0.288302	0.48555	0.431005	0.292605	0.232862	0.36136
14	RH749	0.802703	0.830328	0.765142	0.941686	0.674728	0.909575	0.820694
15	DURGAMANI	0.316216	0.14421	0.22438	0.215311	0.282736	0.240925	0.237296
16	PUSA JAI KISAN	0.121622	0.037347	0.0625187	0.0554457	0.0961522	0.12168	0.0824609
17	TM 22	0.675676	0.137666	0.237946	0.22092	0.372943	0.219246	0.310733
18	RH 119	0.621622	1	0.663486	0.996573	0.699276	0.290981	0.711989
19	PUSA JAGANNATH	1	0.189415	0.231341	0.24594	0.515468	0.583972	0.461023
20	MANAK JP	0.778378	0.246101	0.531844	0.434884	0.69051	0.533362	0.535846
21	DMH 1	0.754054	0.4994	0.550631	0.618467	0.648196	0.483244	0.592332
22	VARDHAN	0.754054	0.301635	0.808682	0.642352	0.553218	0.284741	0.557447
23	RB 50	0.632432	0.279706	0.662919	0.586845	0.473261	0.363265	0.499738
24	GUJARAT MUSTARD 1	0.864865	0.669298	1	1	0.812423	0.321681	0.778044
25	CBS 121	0.827027	0.299259	0.720901	0.611205	0.637519	0.506487	0.6004
26	PUSA MUSTARD 24	0.413514	0.0550087	0.482022	0.258038	0.240309	0.38164	0.305089
27	PUSA MUSTARD 27	0.827027	0.0679874	0.654398	0.321891	0.329687	0.455894	0.442814
28	NRC DR2	0.810811	0.170501	0.60129	0.489616	0.308413	0.474437	0.475845
29	RCC 4	0.540541	0.10125	0.197788	0.171122	0.324557	0.348777	0.280672
30	RGN 71	0.0694981	0.023401	0.0493534	0.043703	0.0608668	0.0590706	0.0509821
31	RGN 229	0.121622	0.0342179	0.0473675	0.0482586	0.0820988	0.164535	0.0830166
32	PUSA MUSTARD 28	0.121622	0.0140891	0.0571418	0.033155	0.114883	0.114975	0.0759776
33	PUSA AGARANI	0.135135	0.0288179	0.0343406	0.0372462	0.0729936	0.0612937	0.0616378
34	PUSA MUSTARD 21	0.072973	0.0162196	0.0365226	0.0295607	0.0399978	0.0855156	0.0467982
35	PUSA TARAK	0.291892	0.118038	0.101861	0.125491	0.162734	0.307403	0.18457
36	PUSA MUSTARD 26	0.108108	0.0393506	0.0518596	0.0540838	0.0611192	0.094986	0.0682512
37	PUSA MUSTARD 22	0.783784	0.101722	0.235586	0.191179	0.326948	0.366092	0.334219
38	VARUNA	0	0	0	0	0	0	0
39	PUSA SAG 1	0.459459	0.0604256	0.280333	0.181082	0.225094	0.196052	0.233741
40	VASUNDHRA	0	0	0	0	0	0	0
41	GUJARAT MUSTARD 2	0.432432	0.0875941	0.331382	0.238133	0.338921	0.287438	0.285983
42	NPJ 112	0.827027	0.226579	0.460433	0.407134	0.585761	0.422984	0.48832
43	PBR 91	0.681081	0.12363	0.585118	0.341787	0.499732	0.545126	0.462746
44	LES 5	0.72973	0.0717616	0.241993	0.175439	0.36676	0.410041	0.332621
45	PBR 97	0.827027	0.179178	0.469128	0.348753	0.535187	0.724777	0.514008
46	NRC DR 601	0.583784	0.0592271	0.198477	0.128485	0.217746	0.235365	0.237181
47	HEERA	0.656757	0.0848624	0.17327	0.163561	0.216412	0.393232	0.281349
48	ARAVALI	0.405405	0.117758	0.194311	0.190694	0.156279	0.307302	0.228625
49	RAJATH	0.72973	0.228347	0.358734	0.352439	0.55141	0.336991	0.426275
50	RGN 48	0.459459	0.164222	0.16531	0.192176	0.169316	0.231997	0.230413
51	MAYA	0.972973	0.232505	0.451494	0.368561	0.766764	0.501247	0.548924
52	PUSA VIJAY	0.778378	0.417751	0.569392	0.571611	0.753903	0.551265	0.60705
53	SITA	0.627568	0.270555	0.620832	0.503317	0.748763	0.619721	0.565126
54	PBR 210	0.437838	0.074661	0.0708879	0.0851364	0.144956	0.200771	0.169042
55	CS 56	0.583784	0.162073	0.265262	0.258491	0.334062	0.548772	0.358741
56	RL 1359	0.535135	0.0431607	0.157471	0.102988	0.38627	0.353017	0.263007
57	CS 60	0.405405	0.0920081	0.183657	0.165106	0.179954	0.201802	0.204656
58	LAXMI	0.875676	0.619586	0.798968	0.806014	0.887623	0.485724	0.745598
59	GEETA	0.681081	0.375999	0.439918	0.476794	0.456805	0.452166	0.48046
