# Supplementary material for: A method for screening salt stress tolerance in Indian mustard (Brassica juncea) (L.) Czern & Coss at seedling stage
Source: Sci Rep. 2024 Jun 3;14:12705. doi: 10.1038/s41598-024-63693-6 (PMC11148084; doi:10.1038/s41598-024-63693-6)
Supplement: Supplementary file 1 — Supplementary Information. [file 41598_2024_63693_MOESM1_ESM.zip › Supplementary files/Supplementary Table S5.xlsx]

## Sheet: Sheet1
Table S5. Categorization of 59 Brassica juncea genotypes based on hierarchical cluster analysis
HST (4)	ST (6)	MST (19)	SS (21)	HSS (9)
RH 119	DMH 1	RAJATH	PBR 210	VARUNA
LAXMI	ROHINI	VAIBHAV	PUSA TARAK	VASUNDHRA
GUJARAT MUSTARD 1	CBS 121	PUSA MUSTARD 27	CS 60	PUSA MUSTARD 21
RH749	PUSA VIJAY	PUSA JAGANNATH	ARAVALI	RGN 71
	URVASHI	PBR 91	RGN 48	PUSA AGARANI
	TM4	KRANTI	PUSA SAG 1	PUSA MUSTARD 26		HST	Highly Salt Tolerant
		NRC DR2	NRC DR 601	PUSA MUSTARD 28		ST	Salt Tolerant
		GEETA	DURGAMANI	PUSA JAI KISAN		MST	Moderately Salt Tolerant
		NPJ 112	RL 1359	RGN 229		SS	Salt stressed
		GUJRAT MUSTARD 3	RCC 4			HSS	Highly Salt stressed
		RB 50	HEERA
		PBR 97	GUJARAT MUSTARD 2
		PUSA MAHAK	PUSA MUSTARD 24
		DRMR 1331	PUSA BOLD
		MANAK JP	TM 22
		MAYA	BHAGIRATH
		VARDAN	LES 5
		RH701	PUSA MUSTARD 22
		SITA	CS 56
			PUSA BAHAR
			NRC HB 101
