# Supplementary material for: A method for screening salt stress tolerance in Indian mustard (Brassica juncea) (L.) Czern & Coss at seedling stage
Source: Sci Rep. 2024 Jun 3;14:12705. doi: 10.1038/s41598-024-63693-6 (PMC11148084; doi:10.1038/s41598-024-63693-6)
Supplement: Supplementary file 1 — Supplementary Information. [file 41598_2024_63693_MOESM1_ESM.zip › Supplementary files/Supplementary Table S6.xlsx]

## Sheet: Sheet1
Table S6. Estimation of Y value using the salt tolerance evaluation model
	Y= 0.027+ 0.207×STIRL+ 0.362 ×STISHL + 0.328×STISL + 0.345×STISFW + 0.130×STISDW
S.No.	Genotypes	Mean MFV	cluster	STI RL	STI RLC	STI SHL	STI SHLC	STI SL	STI SLC	STI SFW	STI SFWC	STI SDW	STI SDWC		RL	SHL	SL	SFW	SDW	Constant	Y value	Mean MFV	Y-MFV
1	ROHINI	0.598786	1	0.288462	0.207	0.440265	0.362	0.367512	0.328	0.665225	0.345	0.561346	0.13		0.0597115	0.159376	0.120544	0.229503	0.0729749	0.027	0.669109	0.598786	0.0703231
2	PUSA MAHAK	0.520814	2	0.0940265	0.207	0.232833	0.362	0.164488	0.328	0.507739	0.345	1.87162	0.13		0.0194635	0.0842854	0.0539521	0.17517	0.243311	0.027	0.603182	0.520814	0.0823676
3	RH701	0.562056	2	0.225275	0.207	0.302228	0.362	0.272379	0.328	0.433136	0.345	1.02434	0.13		0.0466319	0.109407	0.0893402	0.149432	0.133164	0.027	0.554974	0.562056	-0.00708173
4	PUSA BOLD	0.310715	3	0.101744	0.207	0.161765	0.362	0.133455	0.328	0.248695	0.345	0.468254	0.13		0.021061	0.0585588	0.0437733	0.0857997	0.060873	0.027	0.297066	0.310715	-0.0136494
5	URVASHI	0.649057	1	0.451346	0.207	0.453512	0.362	0.452233	0.328	0.443813	0.345	0.515777	0.13		0.0934286	0.164171	0.148333	0.153115	0.067051	0.027	0.653099	0.649057	0.00404154
6	GUJRAT MUSTARD3	0.48999	2	0.136041	0.207	0.223881	0.362	0.181173	0.328	0.463671	0.345	0.958716	0.13		0.0281605	0.0810448	0.0594248	0.159967	0.124633	0.027	0.48023	0.48999	-0.00976051
7	NRC HB 101	0.367231	3	0.0994253	0.207	0.19012	0.362	0.14797	0.328	0.230836	0.345	0.838816	0.13		0.020581	0.0688234	0.0485342	0.0796384	0.109046	0.027	0.353623	0.367231	-0.0136079
8	DRMR 1331	0.53255	2	0.19837	0.207	0.393	0.362	0.310484	0.328	0.358038	0.345	0.795886	0.13		0.0410625	0.142266	0.101839	0.123523	0.103465	0.027	0.539156	0.53255	0.00660514
9	BHAGIRATH	0.332271	3	0.0601983	0.207	0.178037	0.362	0.110999	0.328	0.26644	0.345	0.676087	0.13		0.012461	0.0644495	0.0364077	0.0919219	0.0878913	0.027	0.320132	0.332271	-0.0121395
10	KRANTI	0.47185	2	0.172515	0.207	0.238199	0.362	0.207143	0.328	0.415072	0.345	0.601955	0.13		0.0357105	0.0862281	0.0679429	0.1432	0.0782542	0.027	0.438336	0.47185	-0.0335144
11	TM4	0.654426	1	0.23287	0.207	0.385633	0.362	0.308466	0.328	0.649975	0.345	0.90678	0.13		0.0482042	0.139599	0.101177	0.224241	0.117881	0.027	0.658103	0.654426	0.00367697
12	VAIBHAV	0.436765	2	0.159118	0.207	0.280556	0.362	0.206672	0.328	0.334108	0.345	0.528274	0.13		0.0329374	0.101561	0.0677883	0.115267	0.0686756	0.027	0.41323	0.436765	-0.0235352
13	PUSA BAHAR	0.36136	3	0.182369	0.207	0.294077	0.362	0.227475	0.328	0.194648	0.345	0.435829	0.13		0.0377505	0.106456	0.0746118	0.0671537	0.0566578	0.027	0.36963	0.36136	0.00826944
14	RH749	0.820694	4	0.525237	0.207	0.463415	0.362	0.497001	0.328	0.448846	0.345	1.70238	0.13		0.108724	0.167756	0.163016	0.154852	0.22131	0.027	0.842658	0.820694	0.021964
15	DURGAMANI	0.237296	3	0.091222	0.207	0.135897	0.362	0.113636	0.328	0.188083	0.345	0.45092	0.13		0.018883	0.0491949	0.0372727	0.0648886	0.0586196	0.027	0.255859	0.237296	0.0185626
16	PUSA JAI KISAN	0.0824609	5	0.0236244	0.207	0.037865	0.362	0.029263	0.328	0.0639629	0.345	0.22774	0.13		0.00489025	0.0137071	0.00959827	0.0220672	0.0296062	0.027	0.106869	0.0824609	0.024408
17	TM 22	0.310733	3	0.0870827	0.207	0.144114	0.362	0.116597	0.328	0.248091	0.345	0.410345	0.13		0.0180261	0.0521691	0.0382437	0.0855913	0.0533448	0.027	0.274375	0.310733	-0.0363575
18	RH 119	0.711989	4	0.632565	0.207	0.401846	0.362	0.525969	0.328	0.465176	0.345	0.544606	0.13		0.130941	0.145468	0.172518	0.160486	0.0707988	0.027	0.707211	0.711989	-0.0047782
19	PUSA JAGANNATH	0.461023	2	0.119817	0.207	0.140113	0.362	0.129802	0.328	0.342902	0.345	1.09298	0.13		0.0248021	0.050721	0.042575	0.118301	0.142087	0.027	0.405486	0.461023	-0.0555364
20	MANAK JP	0.535846	2	0.155675	0.207	0.322115	0.362	0.229522	0.328	0.459344	0.345	0.998252	0.13		0.0322247	0.116606	0.0752833	0.158474	0.129773	0.027	0.53936	0.535846	0.00351383
21	DMH 1	0.592332	1	0.315903	0.207	0.333494	0.362	0.326413	0.328	0.431197	0.345	0.90445	0.13		0.0653918	0.120725	0.107063	0.148763	0.117579	0.027	0.586522	0.592332	-0.00581045
22	VARDHAN	0.557447	2	0.190803	0.207	0.489785	0.362	0.339019	0.328	0.368014	0.345	0.532927	0.13		0.0394963	0.177302	0.111198	0.126965	0.0692805	0.027	0.551242	0.557447	-0.00620468
23	RB 50	0.499738	2	0.176932	0.207	0.401503	0.362	0.309724	0.328	0.314825	0.345	0.679894	0.13		0.036625	0.145344	0.101589	0.108615	0.0883862	0.027	0.507559	0.499738	0.00782109
24	GUJRAT MUSTARD 1	0.778044	4	0.423375	0.207	0.605658	0.362	0.527778	0.328	0.540444	0.345	0.602064	0.13		0.0876385	0.219248	0.173111	0.186453	0.0782683	0.027	0.771719	0.778044	-0.00632496
25	CBS 121	0.6004	1	0.1893	0.207	0.43662	0.362	0.322581	0.328	0.424094	0.345	0.947952	0.13		0.0391852	0.158056	0.105806	0.146312	0.123234	0.027	0.599594	0.6004	-0.000805628
26	PUSA MUSTARD 24	0.305089	3	0.0347966	0.207	0.291941	0.362	0.136187	0.328	0.159859	0.345	0.714286	0.13		0.00720289	0.105683	0.0446693	0.0551515	0.0928571	0.027	0.332563	0.305089	0.0274748
27	PUSA MUSTARD 27	0.442814	2	0.0430064	0.207	0.396341	0.362	0.169887	0.328	0.219316	0.345	0.853261	0.13		0.00890233	0.143476	0.0557228	0.0756641	0.110924	0.027	0.421689	0.442814	-0.0211252
28	NRC DR2	0.475845	2	0.107853	0.207	0.364176	0.362	0.258409	0.328	0.205164	0.345	0.887967	0.13		0.0223255	0.131832	0.084758	0.0707815	0.115436	0.027	0.452132	0.475845	-0.0237121
29	RCC 4	0.280672	3	0.064047	0.207	0.119792	0.362	0.0903141	0.328	0.215903	0.345	0.652778	0.13		0.0132577	0.0433646	0.029623	0.0744866	0.0848611	0.027	0.272593	0.280672	-0.00807902
30	RGN 71	0.0509821	5	0.0148026	0.207	0.0298913	0.362	0.0230655	0.328	0.0404901	0.345	0.110558	0.13		0.00306414	0.0108207	0.00756548	0.0139691	0.0143725	0.027	0.0767919	0.0509821	0.0258097
31	RGN 229	0.0830166	5	0.021645	0.207	0.0286885	0.362	0.0254698	0.328	0.0546142	0.345	0.307947	0.13		0.00448052	0.0103852	0.0083541	0.0188419	0.0400331	0.027	0.109095	0.0830166	0.0260783
32	PUSA MUSTARD 28	0.0759776	5	0.00891225	0.207	0.0346084	0.362	0.0174985	0.328	0.0764232	0.345	0.21519	0.13		0.00184484	0.0125282	0.0057395	0.026366	0.0279747	0.027	0.101453	0.0759776	0.0254756
33	PUSA AGARANI	0.0616378	5	0.0182292	0.207	0.0207987	0.362	0.0196577	0.328	0.0485572	0.345	0.114719	0.13		0.00377344	0.00752912	0.00644773	0.0167522	0.0149134	0.027	0.0764159	0.0616378	0.0147781
34	PUSA MUSTARD 21	0.0467982	5	0.0102599	0.207	0.0221202	0.362	0.0156015	0.328	0.0266075	0.345	0.160053	0.13		0.0021238	0.00800751	0.00511729	0.0091796	0.0208069	0.027	0.0722351	0.0467982	0.0254369
35	PUSA TARAK	0.18457	3	0.0746667	0.207	0.061693	0.362	0.0662313	0.328	0.108255	0.345	0.575342	0.13		0.015456	0.0223329	0.0217239	0.0373479	0.0747945	0.027	0.198655	0.18457	0.0140853
36	PUSA MUSTARD 26	0.0682512	5	0.0248918	0.207	0.0314092	0.362	0.0285442	0.328	0.040658	0.345	0.177778	0.13		0.0051526	0.0113701	0.00936251	0.014027	0.0231111	0.027	0.0900234	0.0682512	0.0217722
37	PUSA MUSTARD 22	0.334219	3	0.064346	0.207	0.142685	0.362	0.1009	0.328	0.217494	0.345	0.685185	0.13		0.0133196	0.0516519	0.0330953	0.0750354	0.0890741	0.027	0.289176	0.334219	-0.0450423
38	VARUNA	0	5	0	0.207	0	0.362	0	0.328	0	0.345	0	0.13		0	0	0	0	0	0.027	0.027	0	0.027
39	PUSA SAG 1	0.233741	3	0.0382231	0.207	0.169786	0.362	0.0955711	0.328	0.149738	0.345	0.366935	0.13		0.00791219	0.0614626	0.0313473	0.0516596	0.0477016	0.027	0.227083	0.233741	-0.00665774
40	VASUNDHRA	0	5	0	0.207	0	0.362	0	0.328	0	0.345	0	0.13		0	0	0	0	0	0.027	0.027	0	0.027
41	GUJRAT MUSTARD 2	0.285983	3	0.055409	0.207	0.200704	0.362	0.125681	0.328	0.225459	0.345	0.537975	0.13		0.0114697	0.0726549	0.0412234	0.0777832	0.0699367	0.027	0.300068	0.285983	0.0140846
42	NPJ 112	0.48832	2	0.143326	0.207	0.278865	0.362	0.214876	0.328	0.389663	0.345	0.791667	0.13		0.0296685	0.100949	0.0704793	0.134434	0.102917	0.027	0.465447	0.48832	-0.0228723
43	PBR 91	0.462746	2	0.0782038	0.207	0.354381	0.362	0.180388	0.328	0.332435	0.345	1.02027	0.13		0.0161882	0.128286	0.0591672	0.11469	0.132635	0.027	0.477967	0.462746	0.0152207
44	LES 5	0.332621	3	0.0453939	0.207	0.146565	0.362	0.0925926	0.328	0.243978	0.345	0.767442	0.13		0.00939653	0.0530565	0.0303704	0.0841724	0.0997674	0.027	0.303763	0.332621	-0.0288574
45	PBR 97	0.514008	2	0.113342	0.207	0.284131	0.362	0.184064	0.328	0.35602	0.345	1.35651	0.13		0.0234618	0.102855	0.060373	0.122827	0.176346	0.027	0.512863	0.514008	-0.00114513
46	NRC DR 601	0.237181	3	0.037465	0.207	0.120209	0.362	0.0678116	0.328	0.14485	0.345	0.440514	0.13		0.00775525	0.0435157	0.0222422	0.0499732	0.0572669	0.027	0.207753	0.237181	-0.0294274
47	HEERA	0.281349	3	0.053681	0.207	0.104943	0.362	0.0863238	0.328	0.143963	0.345	0.735981	0.13		0.011112	0.0379893	0.0283142	0.0496672	0.0956776	0.027	0.24976	0.281349	-0.0315889
48	ARAVALI	0.228625	3	0.0744898	0.207	0.117686	0.362	0.100644	0.328	0.10396	0.345	0.575153	0.13		0.0154194	0.0426024	0.0330113	0.0358663	0.0747699	0.027	0.228669	0.228625	4.43668e-05
49	RAJATH	0.426275	2	0.144444	0.207	0.21727	0.362	0.18601	0.328	0.366812	0.345	0.630719	0.13		0.0299	0.0786518	0.0610111	0.12655	0.0819935	0.027	0.405106	0.426275	-0.0211687
50	RGN 48	0.230413	3	0.103881	0.207	0.100121	0.362	0.101426	0.328	0.112633	0.345	0.434211	0.13		0.0215034	0.0362439	0.0332678	0.0388584	0.0564474	0.027	0.213321	0.230413	-0.0170925
51	MAYA	0.548924	2	0.147074	0.207	0.273451	0.362	0.194518	0.328	0.510071	0.345	0.938144	0.13		0.0304444	0.0989894	0.063802	0.175974	0.121959	0.027	0.518169	0.548924	-0.0307551
52	PUSA VIJAY	0.60705	1	0.264254	0.207	0.344857	0.362	0.301684	0.328	0.501515	0.345	1.03176	0.13		0.0547007	0.124838	0.0989522	0.173023	0.134129	0.027	0.612642	0.60705	0.00559253
53	SITA	0.565126	2	0.171144	0.207	0.376012	0.362	0.26564	0.328	0.498096	0.345	1.15988	0.13		0.0354268	0.136116	0.0871298	0.171843	0.150785	0.027	0.608301	0.565126	0.0431748
54	PBR 210	0.169042	3	0.0472279	0.207	0.0429338	0.362	0.0449331	0.328	0.096428	0.345	0.375767	0.13		0.00977618	0.015542	0.014738	0.0332677	0.0488497	0.027	0.149174	0.169042	-0.0198679
55	CS 56	0.358741	3	0.102522	0.207	0.160658	0.362	0.136426	0.328	0.222226	0.345	1.02709	0.13		0.021222	0.0581583	0.0447477	0.0766681	0.133522	0.027	0.361318	0.358741	0.00257753
56	RL 1359	0.263007	3	0.0273019	0.207	0.0953734	0.362	0.0543548	0.328	0.256956	0.345	0.660714	0.13		0.0056515	0.0345252	0.0178284	0.0886499	0.0858929	0.027	0.259548	0.263007	-0.00345905
57	CS 60	0.204656	3	0.0582011	0.207	0.111233	0.362	0.0871394	0.328	0.11971	0.345	0.377698	0.13		0.0120476	0.0402665	0.0285817	0.0412999	0.0491007	0.027	0.198297	0.204656	-0.00635905
58	LAXMI	0.745598	4	0.391928	0.207	0.483902	0.362	0.425396	0.328	0.590469	0.345	0.909091	0.13		0.0811292	0.175172	0.13953	0.203712	0.118182	0.027	0.744725	0.745598	-0.000873235
59	GEETA	0.48046	2	0.237844	0.207	0.26644	0.362	0.251641	0.328	0.303878	0.345	0.846284	0.13		0.0492336	0.0964512	0.0825383	0.104838	0.110017	0.027	0.470078	0.48046	-0.0103824
